# Supplementary material for: Green Synthesis of Nano Zinc Oxide/Nanohydroxyapatite Composites Using Date Palm Pits Extract and Eggshells: Adsorption and Photocatalytic Degradation of Methylene Blue
Source: Nanomaterials (Basel). 2021 Dec 24;12(1):49. doi: 10.3390/nano12010049 (PMC8746312; doi:10.3390/nano12010049)
Supplement: Supplementary file 1 [file nanomaterials-12-00049-s001.zip]

Archive with 1 entries (1 files):
- nanomaterials-1489438-supplementary.pdf
